# Supplementary material for: Niclosamide-loaded nanoparticles disrupt Candida biofilms and protect mice from mucosal candidiasis
Source: PLoS Biol. 2022 Aug 17;20(8):e3001762. doi: 10.1371/journal.pbio.3001762 (PMC9385045; doi:10.1371/journal.pbio.3001762)
Supplement: S1 Data — (XLSX) [file pbio.3001762.s006.xlsx]

## Sheet: Fig 2A, 2B
Figure 2A raw data
Surfactant		i	ii	iii	Average	Standard deviation
RH40	Particle size (nm)	83.39	103.93	108.61	98.6433	13.4154
	Polydispersity index	0.17	0.1	0.21	0.16	0.0556776
P407	Particle size (nm)	113.72	85.82	109.02	102.853	14.9373
	Polydispersity index	0.22	0.21	0.22	0.216667	0.0057735
TPGS	Particle size (nm)	129.04	79.33	119.3	109.223	26.3425
	Polydispersity index	0.13	0.2	0.13	0.153333	0.0404145
ELP	Particle size (nm)	159.19	145.33	170.08	158.2	12.4047
	Polydispersity index	0.07	0.09	0.1	0.0866667	0.0152753
P188	Particle size (nm)	82.09	92.2	84.88	86.39	5.22141
	Polydispersity index	0.19	0.26	0.26	0.236667	0.0404145
PS20	Particle size (nm)	296.8	348.7	185.5	277	83.3822
	Polydispersity index	0.09	0.13	0.21	0.143333	0.061101
PS80	Particle size (nm)	292.1	277.2	306.4	291.9	14.601
	Polydispersity index	0.2	0.14	0.19	0.176667	0.0321455
HS15	Particle size (nm)	137.47	134.62	128.93	133.673	4.34799
	Polydispersity index	0.15	0.08	0.1	0.11	0.0360555
Figure 2B raw data
NCL:EPO ratio in NPs (%w/w)		i	ii	iii	Average	Standard deviation
EPO Blank	Particle size (nm)	124.87	123.41	124.32	124.2	0.7
	Zeta potential (mV)	9.6	9.8	9.4	9.6	0.2
01:10:00	Particle size (nm)	81.91	85.68	77.01	81.5333	4.34726
	Zeta potential (mV)	5.8	5.5	5.6	5.63333	0.152753
02:10:00	Particle size (nm)	64.59	63.56	62.25	63.4667	1.17279
	Zeta potential (mV)	5.5	5.7	5.4	5.53333	0.152753
03:10:00	Particle size (nm)	58.9	70.6	73.1	67.5333	7.58046
	Zeta potential (mV)	5.1	4.9	3.6	4.53333	0.814453
04:10:00	Particle size (nm)	65.72	64.29	80.64	70.2167	9.05514
	Zeta potential (mV)	4.7	4.7	4.7	4.7	0

## Sheet: Fig 4A, 4B, 4C
	Figure 4 A								Wavelength (nm)	Fluorescence (A.U.)
		i	ii	iii	Average	Standard deviation				1 Week	2 Week	3 Week	4 Week
Week 0	Particle size (nm)	65.72	64.29	80.64	70.2167	9.05514			390	233.408	186.961	192.304	122.187
	PDI	0.24	0.24	0.22	0.233333	0.011547			391	224.164	190.196	185.004	123.678
	Zeta potential (mV)	4.7	4.7	4.7	4.7	0			392	228.763	195.308	188.119	124.327
									393	234.981	199.089	196.982	131.903
Week 1	Particle size (nm)	70.1	70.9	73.65	71.55	1.8			394	229.272	197.25	193.901	132.616
	PDI	0.29	0.26	0.25	0.266667	0.0208167			395	237.966	194.238	194.322	133.48
	Zeta potential (mV)	4	3.6	4.2	3.93333	0.305505			396	240.736	200.662	197.002	138.487
									397	238.141	196.639	200.305	141.915
Week 2	Particle size (nm)	68.6	70.9	71.4	70.3	1.49332			398	242.062	201.334	206.444	142.349
	PDI	0.26	0.24	0.24	0.246667	0.011547			399	240.782	202.627	201.368	147.103
	Zeta potential (mV)	3.3	3.2	3.6	3.36667	0.208167			400	242.625	206.585	212.475	148.202
									401	249.98	212.059	206.117	149.914
Week 3	Particle size (nm)	64.9	63.9	65.9	64.9	1			402	249.935	217.084	210.845	153.248
	PDI	0.24	0.26	0.25	0.25	0.01			403	259.375	218.124	215.324	158.944
	Zeta potential (mV)	3.5	3.6	2.8	3.3	0.43589			404	255.962	220.724	213.85	161.603
									405	259.077	225.378	209.467	168.726
Week 4	Particle size (nm)	63	65.5	64.2	64.2	1.25033			406	259.777	224.502	217.164	168.72
	PDI	0.26	0.24	0.26	0.253333	0.011547			407	261.293	221.88	218.249	165.769
	Zeta potential (mV)	3.2	2.7	3.2	3.03333	0.288675			408	267.68	218.222	233.157	176.802
									409	272.738	225.56	221.839	183.929
									410	273.202	241.75	224.977	186.139
	Figure 4 B								411	276.98	235.385	229.138	188.063
Weeks		i	ii	iii	Average	Standard deviation			412	276.057	242.266	228.209	196.174
0	Zeta potential (mV)	4.7	4.7	4.7	4.7	0			413	276.181	230.932	230.948	190.876
	pH	7.26	7.26	7.26	7.26	0			414	270.43	236.892	229.108	194.702
									415	279.308	247.126	235.316	194.098
1	Zeta potential (mV)	4	3.6	4.2	3.93333	0.305505			416	285.729	244.116	231.531	199.13
	pH	7.24	7.24	7.24	7.24	0			417	286.371	238.859	242.8	205.383
									418	278.603	241.725	243.128	201.696
2	Zeta potential (mV)	3.3	3.2	3.6	3.36667	0.208167			419	289.062	242.755	234.597	207.904
	pH	7.22	7.22	7.22	7.22	0			420	278.3	246.415	230.213	203.754
									421	277.735	239.715	236.08	203.354
3	Zeta potential (mV)	3.5	3.6	2.8	3.3	0.43589			422	284.123	238.935	234.746	210.767
	pH	7.21	7.21	7.21	7.21	0			423	288.532	245.891	232.702	203.494
									424	284.306	247.382	235.69	207.174
4	Zeta potential (mV)	3.2	2.7	3.2	3.03333	0.288675			425	281.989	250.791	232.801	212.115
	pH	7.19	7.19	7.19	7.19	0			426	293.749	243.279	227.383	212.68
									427	290.557	255.745	239.695	213.277
									428	293.883	248.46	232.344	210.607
									429	284.012	248.543	235.795	218.276
									430	290.262	254.452	232.052	217.052
									431	285.412	250.378	234.744	223.354
									432	284.39	247.82	237.676	214.28
									433	287.73	257.401	238.443	218.18
									434	297.252	245.324	236.105	223.163
									435	289.848	257.443	242.336	226.636
									436	286.087	260.173	237.799	222.568
									437	298.232	251.629	241.645	227.318
									438	291.98	254.298	236.444	230.209
									439	295.175	250.374	241.731	229.678
									440	295.154	258.287	235.081	228.264
									441	296.154	257.679	240.088	231.392
									442	285.488	257.27	233.819	234.317
									443	286.417	259.394	233.887	236.673
									444	290.417	260.691	237.922	234.354
									445	299.751	260.963	245.194	231.405
									446	288.805	256.865	246.347	240.212
									447	286.09	274.798	239.146	231.219
									448	298.641	250.4	248.322	232.052
									449	290.499	258.124	238.981	232.974
									450	300.522	263.153	237.424	238.478
									451	291.406	265.085	235.672	239.342
									452	296.328	259.375	251.539	233.469
									453	294.924	260.204	245.767	238.569
									454	293.994	254.399	249.051	236.192
									455	291.74	259.412	232.196	242.675
									456	287.871	266.727	247.216	239.057
									457	302.095	271.112	248.897	243.828
									458	297.19	261.346	248.027	244.349
									459	294.716	258.713	249.03	241.976
									460	303.494	278.725	241.068	242.81
									461	305.87	267.631	258.006	249.501
									462	304.001	264.341	253.724	256.46
									463	305.923	283.41	257.976	250.797
									464	300.026	279.054	260.915	247.192
									465	305.055	284.159	257.415	256.485
									466	303.098	277.924	266.441	250.586
									467	307.765	284.12	272.515	257.293
									468	313.841	289.865	268.964	264.196
									469	309.105	284.87	261.205	266.974
									470	308.935	290.372	272.336	269.483
									471	318.436	296.997	273.509	262.777
									472	318.841	293.766	274.969	258.076
									473	318.889	296.854	263.609	273.892
									474	309.901	291.275	274.26	264.081
									475	311.384	287.437	280.121	273.947
									476	316.678	304.327	271.303	269.871
									477	305.079	291.333	282.687	279.661
									478	316.26	294.874	284.841	271.449
									479	320.062	299.969	275.253	282.215
									480	323.108	309.063	287.587	276.906
									481	321.141	305.508	290.801	271.638
									482	331.155	304.357	291.591	279.66
									483	330.284	311.08	295.075	279.498
									484	329.483	305.883	302.125	285.186
									485	326.019	315.302	298.973	285.635
									486	336.535	314.087	288.86	284.671
									487	324.958	314.438	290.537	280.067
									488	331.175	311.79	302.02	280.197
									489	331.291	308.445	302.826	284.595
									490	335.861	325.144	303.244	287.613
									491	339.823	325.294	310.357	296.388
									492	337.599	322.05	310.468	299.453
									493	347.121	325.335	306.049	296.643
									494	342.902	333.197	302.891	299.192
									495	337.356	322.854	311.453	296.56
									496	345.213	321.311	315.729	302.788
									497	351.154	339.862	316.745	302.224
									498	344.694	328.768	314.895	300.367
									499	333.124	325.38	319.366	292.111
									500	342.949	334.557	325.546	298.692
									501	337.281	342.635	329.048	301.621
									502	341.628	332.567	326.658	302.109
									503	345.445	334.546	324.682	302.118
									504	353.37	344.995	318.982	312.201
									505	352.757	341.407	333.274	301.532
									506	351.262	349.671	320.704	315.455
									507	355.272	337.578	325.794	313.398
									508	348.901	324.955	327.435	314.482
									509	348.814	345.44	320.062	299.345
									510	346.809	327.177	326.099	307.429
									511	353.607	349.678	328.858	303.779
									512	348.09	348.935	339.611	315.029
									513	351.686	346.407	325.406	305.486
									514	344.337	343.204	326.777	311.463
									515	347.818	339.809	337.831	309.158
									516	346.791	335.788	334.518	311.663
									517	337.119	340.445	331.303	310.593
									518	343.075	333.028	318.917	314.583
									519	342.335	342.15	325.988	308.287
									520	342.534	340.296	326.021	305.421
									521	344.976	338	337.011	321.193
									522	343.983	338.055	331.547	311.773
									523	349.528	334.381	332.961	310.419
									524	339.957	331.604	332.8	313.004
									525	353.1	335.582	327.169	314.412
									526	343.096	337.307	333.881	303.586
									527	339.934	339.182	338.647	312.219
									528	338.005	334.678	330.557	305.868
									529	338.643	334.494	335.546	305.611
									530	346.624	335.079	327.484	303.091
									531	338.033	328.07	332.881	307.24
									532	339.939	335.313	329.713	311.039
									533	335.036	333.714	327.283	307.679
									534	331.446	331.518	324.074	289.681
									535	330.722	329.753	318.46	298.447
									536	326.807	327.978	317.869	291.906
									537	327.874	315.601	321.356	293.87
									538	314.621	326.304	311.324	297.162
									539	323.697	319.911	315.154	303.908
									540	327.25	319.913	309.186	288.884
									541	319.136	318.863	309.096	291.771
									542	316.783	308.151	305.294	289.226
									543	307.66	307.607	301.918	281.798
									544	305.097	303.106	297.967	279.874
									545	302.528	298.58	300.371	283.901
									546	299.889	307.003	300.931	274.878
									547	303.959	302.632	294.148	274.267
									548	298.786	301.792	287.191	266.364
									549	298.716	291.111	286.293	271.99
									550	280.254	282.578	279.474	260.329
									551	287.326	294.553	286.931	254.382
									552	287.501	282.472	279.604	256.701
									553	281.327	273.912	280.392	252.289
									554	275.885	275.724	277.006	246.688
									555	266.394	268.012	271.88	244.192
									556	267.577	262.716	252.947	242.598
									557	254.416	256.589	253.167	233.808
									558	250.21	259.503	247.905	232.019
									559	256.163	253.013	249.199	224.289
									560	239.327	252.867	242.509	222.155
									561	243.299	237.426	240.011	213.674
									562	236.109	236.673	239.09	219.919
									563	230.097	230.459	234.711	209.486
									564	225.77	231.285	225.98	206.936
									565	225.254	227.844	218.276	206.468
									566	216.098	215.895	221.76	196.798
									567	206.916	215.617	216.985	202.068
									568	207.795	209.333	215.504	185.232
									569	209.48	209.007	207.297	193.12
									570	201.725	199.268	201.553	185.421
									571	189.902	198.739	195.781	180.099
									572	197.614	198.67	189.261	176.831
									573	183.033	189.829	193.375	174.018
									574	184.791	182.087	188.76	178.668
									575	178.18	181.251	179.55	161.396
									576	173.91	182.484	181.348	164.709
									577	171.686	167.87	174.292	161.936
									578	169.052	170.445	168.699	163.367
									579	164.226	164.406	168.406	161.061
									580	155.688	161.845	166.983	158.279
									581	160.524	160.856	161.212	146.737
									582	155.204	153.729	161.992	141.741
									583	150.339	159.414	153.506	146.335
									584	148.99	147.738	149.783	141.772
									585	141.753	153.746	155.112	133.808
									586	138.25	145.273	151.486	131.631
									587	139.716	141.639	142.233	131.792
									588	135.128	134.336	139.988	133.052
									589	140.681	128.864	137.972	123.837
									590	129.67	136.863	140.557	128.664
									591	129.883	127.911	131.54	120.349
									592	129.988	123.322	126.161	123.584
									593	122.813	121.291	125.788	119.73
									594	123.191	120.926	129.365	113.198
									595	120.823	117.118	122.825	111.645
									596	118.871	122.26	120.917	105.862
									597	111.537	112.706	119.059	105.907
									598	110.69	106.579	114.088	106.849
									599	105.917	110.904	113.565	103.362
									600	105.373	104.903	111.086	100.577

## Sheet: Fig 5C
		64	32	16	8	4	2	1	0.5	0.25	0.125	0.06	0
		1	2	3	4	5	6	7	8	9	10	11	12
1%glu 10%YP	A													490
	B	0.164	0.179	0.349	0.347	0.27	0.229	0.265	0.27	0.294	0.284	0.159	0.354	490
	C	0.089	0.151	0.519	0.516	0.37	0.384	0.33	0.362	0.328	0.395	0.226	0.348	490
	D	0.286	0.251	0.451	0.389	0.337	0.241	0.233	0.215	0.185	0.275	0.199	0.341	490
1%aceate 10%YP	E													490
	F	0.049	0.05	0.056	0.085	0.118	0.14	0.149	0.192	0.49	0.22	0.214	0.327	490
	G	0.087	0.069	0.054	0.086	0.116	0.168	0.169	0.667	0.428	0.242	0.274	0.351	490
	H	0.066	0.056	0.076	0.116	0.179	0.208	0.143	0.745	0.486	0.342	0.358	0.514	490
1%glu 10%YP	A
	B	0.164	0.179	0.349	0.347	0.27	0.229	0.265	0.27	0.294	0.284	0.159	0.354
	C	0.189	0.151	0.519	0.516	0.37	0.384	0.33	0.362	0.328	0.395	0.226	0.348
	D	0.286	0.251	0.451	0.389	0.337	0.241	0.233	0.215	0.185	0.275	0.199	0.341
1%aceate 10%YP	E
	F	0.049	0.05	0.056	0.085	0.118	0.14	0.149	0.192	0.49	0.22	0.214	0.327
	G	0.087	0.069	0.054	0.086	0.116	0.168	0.169	0.667	0.428	0.242	0.274	0.351
	H	0.066	0.056	0.076	0.116	0.179	0.208	0.143	0.745	0.486	0.342	0.358	0.514

## Sheet: Fig 6A, 6C
Fig 6A
conc-->	16	8	4	2	1	0.5	0.25	0
A	0.037	0.039	0.038	0.038	0.038	0.172	0.173	0.262
B	0.037	0.038	0.035	0.034	0.034	0.179	0.19	0.21
C	0.034	0.034	0.034	0.035	0.033	0.174	0.175	0.244
					16	8	4	2	1	0.5	0.25	0
			average		0.036	0.037	0.0356667	0.0356667	0.035	0.175	0.179333	0.238667
			st dev		0.00173205	0.00264575	0.00208167	0.00208167	0.00264575	0.00360555	0.00929157	0.0264071
		conc	Avg	stdev
		0	0.238667	0.0264071
		0.25	0.179333	0.00929157
		0.5	0.175	0.00360555
		1	0.035	0.00264575
		2	0.0356667	0.00208167
		4	0.0356667	0.00208167
		8	0.037	0.00264575
		16	0.036	0.00173205
Fig 6C
	conc ug/ml ->	128	64	32	16	8	4	2	1	0.5	0.25	0.125	0
		1	2	3	4	5	6	7	8	9	10	11	12
	A	0.161	0.182	0.205	0.162	0.183	0.216	0.248	0.352	0.395	0.371	0.42	0.62	490
	B	0.145	0.133	0.155	0.128	0.137	0.166	0.206	0.356	0.395	0.418	0.414	0.369	490
	C	0.141	0.143	0.161	0.134	0.159	0.27	0.242	0.311	0.473	0.494	0.5	0.408	490
	D	0.12	0.152	0.156	0.159	0.164	0.196	0.238	0.341	0.452	0.491	0.469	0.33	490

## Sheet: Fig 7B, 7D
Fig 7B
conc-->	128	64	32	16	8	4	2	1	0.5	0.25	0.125	0
	1	2	3	4	5	6	7	8	9	10	11	12
A	0.179	0.183	0.182	0.189	0.18	0.245	0.49	0.691	0.333	0.422	0.598	0.849
B	0.199	0.223	0.207	0.227	0.208	0.26	0.28	0.356	0.423	0.584	0.736	0.905
C	0.226	0.225	0.217	0.243	0.276	0.381	0.266	0.359	0.541	0.664	0.82	1.027
D	0.236	0.202	0.209	0.22	0.213	0.293	0.263	0.356	0.37	0.414	0.541	0.899
C. auris + NCL-EPO-NP
OD490 reading
Fig 7D
Conc ug/ml		CA6	CA6	CA6	CA10	CA10	CA10	CAU9	CAU9	CAU9
		4	5	6	7	8	9	10	11	12
4	A	0.289	0.267	0.239	0.265	0.258	0.231	0.073	0.069	0.077
2	B	0.262	0.23	0.227	0.218	0.223	0.247	0.071	0.075	0.072
1	C	0.193	0.204	0.179	0.222	0.199	0.206	0.077	0.075	0.064
0	D	0.458	0.423	0.382	0.73	0.62	0.732	0.25	0.288	0.354
		CA6			CA10			CAU9
	Conc ug/ml	average	stdev		average	stdev		average	stdev
	4	0.265	0.0250599		0.251333	0.0179536		0.073	0.004
	2	0.239667	0.0193993		0.229333	0.0155027		0.0726667	0.00208167
	1	0.192	0.01253		0.209	0.0117898		0.072	0.007
	0	0.421	0.0380395		0.694	0.0640937		0.297333	0.0526245

## Sheet: Fig 7E and S4A
Unassigned Well
Unselected Well
OCR Data
ECAR Data
PER Data
OCR (pmol/min):
Time	Group Name: WT 0				Group Name: WT 0.25				Group Name: WT 0.5				Group Name: WT 1				Group Name: WT 2				Group Name: WT 4				Group Name: WT 8				Group Name: WT 16				Group Name: WT 32				Group Name: WT 64
	A01	B01	C01		A02	B02	C02		A03	B03	C03		A04	B04	C04		A05	B05	C05		A06	B06	C06		A07	B07	C07		A08	B08	C08		A09	B09	C09		A10	B10	C10
1.35	25.5225	24.102	19.1753		22.1494	32.1744	31.9352		15.2573	19.6828	21.879		11.0417	16.9154	14.253		4.46233	9.75402	11.0868		5.8898	7.61488	8.67586		2.24885	4.06708	9.00292		6.62744	10.1061	7.01994		6.4605	9.33771	8.47757		21.1789	101.166	7.4371
12.0667	30.7066	27.8976	23.5193		24.4975	33.1017	35.0982		14.8299	26.1869	22.5442		9.71207	20.5358	21.7957		2.40321	16.0231	8.54542		5.54063	10.4012	7.92025		1.72654	4.82358	5.53286		7.91661	8.93658	3.06019		7.36635	7.4474	5.88337		21.0688	94.0324	6.85327
22.8333	36.309	33.6195	28.385		29.7604	39.5162	42.4851		16.6877	31.9123	25.2033		9.21528	22.9178	23.6716		1.98327	13.3931	7.32324		3.37544	11.3013	7.03822		2.04371	3.49097	3.63077		7.94974	6.96829	0.856468		5.2226	5.82904	3.35394		23.497	94.482	3.9572
33.55	40.6035	38.5001	32.1059		34.4244	44.6716	47.4625		18.4917	35.0885	27.3304		12.1058	27.7308	25.0528		0.2441	29.8497	7.38791		2.89013	10.5534	5.6664		5.22711	2.82942	2.54068		8.59651	7.31168	0.0776177		4.52589	4.87373	0.853021		24.3739	89.907	3.23287
44.3	43.9277	41.0863	36.0119		41.2205	50.1243	52.194		20.5425	39.2769	30.7417		14.8416	28.9578	26.1272		2.02536	27.864	6.63039		2.51442	5.4566	5.03499		12.7523	3.6155	0.326264		8.61699	5.84555	-1.42764		3.78239	3.69128	0.0623185		22.5203	83.2666	1.26761
55.05	45.7757	43.869	39.1078		43.7095	53.4462	57.2736		22.9313	44.6927	32.9374		16.3348	34.8989	26.919		3.25655	26.5894	5.43205		1.97775	5.7939	4.16323		15.5369	5.13806	1.19954		7.63323	5.47427	-2.74979		3.58732	2.9106	-1.38708		18.387	80.8574	-0.120651
65.7667	47.2194	44.6612	40.4116		45.7338	56.7398	57.8005		25.6821	51.0996	34.7885		19.1497	36.0183	36.1212		3.61593	30.3474	5.29649		1.26385	7.13256	3.59346		12.4816	4.43443	-0.205795		8.04651	5.82492	-2.32825		3.69336	2.5034	-0.636414		19.0582	78.0963	-1.08397
76.5167	48.1023	46.2766	41.6161		47.2464	59.1853	58.2629		26.5661	48.4012	35.4846		18.9894	38.7737	44.7362		3.20427	30.9851	5.40379		-0.0700159	10.1492	2.13297		12.1638	4.20285	-0.922411		5.69664	5.78827	-3.22038		2.45284	0.482012	-1.00986		12.2986	75.8688	-1.47478
87.25	50.1645	48.0856	43.821		50.9869	61.7256	62.926		27.0415	45.9551	37.3035		20.9733	41.8012	50.7965		3.94426	30.5472	4.23308		-0.746164	8.10075	1.19682		10.5704	3.01738	-1.85975		4.38917	4.1454	-5.45053		1.11422	-1.57959	-1.63736		7.07317	72.585	-4.23836
98.0167	50.3504	48.7614	45.1545		48.5083	62.8035	60.5491		27.2983	94.6498	35.8872		19.7707	42.5982	52.8995		2.59984	28.7268	3.5114		-2.61833	6.18771	-1.34214		8.63252	1.86438	-3.59509		3.30464	2.40157	-6.1113		-1.13111	-2.99809	-2.71915		7.19619	68.9805	-4.39805
108.733	52.591	50.2655	47.5632		49.6505	66.0902	63.2121		29.0357	65.0817	38.68		22.1522	44.3487	37.6823		4.10711	28.8814	3.42262		-2.51335	5.34845	-0.711334		14.675	2.66062	-3.98077		2.69827	2.231	-6.88683		-1.74841	-3.44474	-3.53136		4.85803	67.9266	-5.26294
119.5	54.095	52.5607	49.8349		49.9731	69.0664	61.986		29.6025	61.0727	39.4747		22.9442	47.4323	40.9205		3.90439	27.2734	3.09518		-3.79714	4.75277	-1.39894		11.5641	2.48517	-4.09081		2.03449	1.29014	-7.1933		-3.41206	-4.99343	-3.45976		4.49816	67.3144	-7.10949
130.267	55.4653	56.5263	53.3202		51.0529	73.7452	63.1263		32.926	61.1021	42.0114		24.5712	39.6461	45.1045		5.56461	27.5506	3.96668		-3.43396	5.05762	-0.95328		17.3965	3.28051	-3.21021		2.16561	2.87467	-6.64729		-3.68546	-4.13375	-3.05608		8.62198	65.4129	-4.99536
141.017	62.2763	58.4901	56.0209		52.7532	77.9816	64.0115		34.2669	61.9174	43.6551		26.0539	57.4127	44.9994		5.77059	22.8753	4.64265		-3.68717	4.99491	-1.52971		13.9903	3.9018	-3.76292		2.03564	2.33219	-6.89869		-3.64454	-4.08577	-2.38195		6.16021	63.2756	-7.14244
151.75	67.8693	61.5905	59.2156		54.5878	83.1683	65.3922		36.9953	61.9362	45.2628		26.2817	54.2479	44.7366		7.73554	27.3144	5.01854		-2.70166	5.94044	-1.08094		15.2457	7.95346	-4.06139		2.47164	2.65593	-6.69109		-4.18828	-4.08004	-2.18458		6.01152	50.7547	-7.05644
162.5	70.1166	64.7394	61.9027		54.6197	87.2386	66.397		38.009	61.2865	46.9744		28.072	45.4624	45.2806		7.77639	30.2736	3.97125		-3.47391	5.7239	-1.09174		15.8823	9.03394	-3.58036		1.36427	1.1687	-6.92127		-4.43938	-5.05397	-3.11909		3.64473	-7.31972	-7.23933
173.217	73.0031	67.8631	65.5749		56.1547	91.7531	68.8365		40.1265	61.3606	48.9727		29.394	49.2194	44.8857		8.53593	29.0322	5.02042		-3.50046	5.82337	-2.17953		16.472	8.7891	-4.36939		0.783227	2.20311	-7.86823		-4.1489	-4.60007	-2.81296		4.23286	7.77524	-7.49652
183.967	74.6646	70.5478	68.5719		57.8419	96.5966	68.707		42.6048	61.7399	51.2764		30.3719	49.2871	45.2348		8.44994	28.7316	5.0896		-3.16518	5.86788	-0.650686		15.8403	11.6931	-4.68328		0.311633	0.988409	-8.06115		-5.09062	-9.31608	-2.60691		6.3741	9.35009	-8.20663
194.717	79.2041	74.5777	73.2694		59.8981	101.726	69.647		44.7312	62.261	53.3525		31.7013	50.5631	45.0847		8.40192	28.5778	4.39886		-3.98589	7.15297	-0.956781		16.9541	15.4384	-5.36836		0.380789	0.711816	-7.74111		-4.5485	-8.26259	-2.72485		5.20619	9.5505	-7.26015
205.467	82.5991	77.2559	75.9357		60.0834	106.725	72.3903		47.0223	61.5166	55.0041		32.5758	53.2231	45.4571		9.15566	28.4789	4.71519		-5.27171	29.8848	-1.50083		18.4604	14.3269	-5.04256		0.529062	1.14848	-8.00024		-5.36624	-8.78678	-2.68981		26.2942	10.0874	-7.50844
216.267	84.9591	79.6091	78.0031		61.3566	112.464	72.0328		48.3629	61.6044	57.4548		33.7496	52.3831	45.9528		9.9808	28.7761	5.23381		-5.92737	23.3808	-2.17617		22.4659	14.104	-4.51669		-0.260347	0.300258	-8.80349		-7.75445	-9.27055	-3.37111		20.1	10.6044	-7.18234
227.017	87.8416	82.2804	81.3898		62.4566	116.491	71.8869		50.4223	61.4	58.7166		35.0616	52.6949	47.2464		9.91022	29.7199	5.06849		-4.51559	22.7305	-1.87187		19.3566	14.8354	-5.47564		0.15461	-0.279668	-7.92649		-7.94319	-9.33821	-3.2858		16.0675	19.9889	-8.30217
237.767	91.6926	85.7696	85.0534		66.2944	122.568	73.4865		53.6549	62.9048	62.8853		36.9042	52.8835	47.9004		10.0682	29.4162	5.85769		-5.11003	23.2893	-0.986345		20.3601	16.4941	-4.7994		1.54888	0.598273	-7.77451		-6.8499	-8.06593	-2.4733		16.1445	22.4937	-7.54689
248.517	95.4634	89.9372	87.9701		67.4644	127.944	74.6902		55.8502	63.7134	64.4333		37.9329	53.7804	48.101		11.3342	30.2116	6.47695		-3.89137	26.7485	-1.0136		19.0283	16.4669	-5.16812		0.891965	-0.216706	-7.61695		-7.97873	-8.6372	-2.44773		16.084	21.8298	-6.98737
259.267	99.5318	91.5911	91.3397		68.906	132.748	74.2132		56.8349	64.0085	66.9041		39.2492	53.7342	47.6516		11.2402	29.6191	6.19662		-4.57717	24.3992	-1.30241		18.9308	15.9339	-4.68961		0.630261	-0.908935	-7.63513		-7.97561	-9.69285	-3.01099		15.0843	23.6186	-7.22414
270.017	103.504	98.7864	94.4662		71.7742	138.76	76.8385		59.7002	64.7178	69.4995		39.4281	53.8888	51.4584		12.3934	29.6169	6.75421		-4.39658	23.39	-1.15108		17.6744	15.7787	-4.10135		0.539843	-0.495201	-7.56145		-7.91698	-9.31165	-2.91865		15.5559	23.4155	-7.14658
280.767	107.329	102.329	98.0192		74.0256	144.194	80.1182		62.1282	65.8201	71.553		40.689	54.457	51.2711		12.9765	25.4656	6.74186		-4.82069	23.1595	-1.01982		18.29	17.2706	-4.52477		-1.26767	-0.235397	-7.52745		-7.59016	-8.77615	-2.57946		16.1041	24.0076	-7.56311
291.5	112.074	106.399	101.337		76.0438	150.539	81.6801		64.3862	65.7478	75.942		41.6946	54.9723	51.4489		13.3226	28.1508	7.39095		-3.95188	23.1778	-1.65668		18.0009	17.3468	-4.14339		-1.12689	-0.934713	-7.26897		-7.69105	-8.97014	-2.14193		15.4893	29.6907	-6.775
302.25	116.127	109.912	105.364		77.0373	157.125	83.2593		65.9789	66.9498	77.9119		42.389	55.4773	52.0112		14.099	-8.81148	7.76593		-3.9774	24.6331	-0.194329		18.595	17.0788	-2.91184		-0.974261	-0.299026	-6.401		-8.18219	-8.81811	-1.26378		14.7385	27.6273	-7.29902
313.017	120.522	112.911	107.856		77.8717	162.417	85.1402		69.4078	68.0312	80.706		43.9157	55.8537	52.4487		14.0305	23.0931	7.48239		-3.28808	22.9461	-1.44546		18.0851	17.726	-4.41982		-1.24759	-1.02871	-6.45721		-8.33659	-9.32774	-2.10603		15.1385	29.9996	-6.59434
323.75	124.296	117.062	111.883		79.335	168.324	86.6414		71.4769	68.1912	82.2655		45.1433	55.1507	52.4614		14.5722	25.221	8.4907		-2.95977	23.2913	-0.268105		17.9727	13.2292	-3.72357		-1.43895	-0.580985	-5.76861		-7.97477	-8.55013	-1.98307		15.6771	28.0072	-6.00397
334.533	129.563	121.412	115.671		81.1982	174.81	88.9829		74.2862	70.0215	85.4835		45.9834	56.0514	52.9942		14.9529	25.177	8.50981		-2.79659	24.3111	0.0786879		18.8385	14.3024	-3.36353		-1.22827	-0.615337	-6.21856		-8.69588	-8.44525	-1.74229		14.7943	27.9814	-6.23417
345.283	132.626	125.05	119.181		82.3671	180.751	90.8206		76.7165	70.6619	88.2579		46.5511	56.4539	53.6857		14.7618	24.945	8.07225		-2.42217	24.263	-0.816144		18.8245	13.8877	-3.4597		-1.42103	-0.581332	-6.05533		-8.37259	-7.94663	-2.0188		15.6215	26.9266	-6.50618
356.017	136.895	128.52	122.893		131.949	186.047	92.5844		79.5827	71.3938	91.1327		46.5302	55.7581	53.0777		14.7673	25.1417	8.86974		-2.61379	23.6509	-0.109549		14.4351	14.6437	-3.076		-1.4734	-0.56362	-5.52906		-9.10211	-7.45722	-2.29642		15.2754	26.5913	-6.32259
366.817	140.5	132.597	126.862		136.359	192.773	94.2561		82.0391	71.8155	93.0233		48.2301	55.7929	52.5141		15.0122	24.543	9.46435		-2.7673	23.4338	-0.815218		15.4492	13.9075	-3.08121		-2.85711	-0.831518	-6.18095		-9.02337	-8.13213	-1.46508		15.0537	25.7715	-5.65486
377.75	29.1295	22.8531	26.8322		28.1434	36.2837	37.0919		17.6461	39.5083	21.4269		10.1278	47.9905	44.2586		4.93051	24.9525	14.5678		1.1459	26.9564	6.56518		21.5607	18.7463	0.32928		68.279	4.11085	-1.67899		-6.38046	-3.3075	2.3929		-10.3688	-6.42391	-1.67228
388.517	20.3717	16.29	21.2641		20.8732	29.6336	32.3784		12.098	35.395	18.8623		6.70824	42.6066	42.5224		3.43236	22.7709	11.1567		-0.478812	24.3776	4.09556		20.6636	18.751	-0.0537111		48.7166	2.31382	-3.25019		-7.21951	-3.55679	1.15988		-5.11254	0.694628	-3.41563
399.283	16.7393	13.8559	17.1005		18.7692	25.1569	30.9277		9.81753	33.9142	17.8287		6.99746	36.9047	42.9869		3.48393	23.5275	11.0219		-0.38427	24.573	3.97043		22.4617	19.2263	0.463292		47.6117	2.33643	-2.31228		-6.94396	-2.83222	1.26046		-3.98394	1.60456	-2.93206
410.033	14.5701	11.1226	15.2748		16.217	22.1588	29.6735		8.60375	33.2429	17.0338		6.79442	38.2888	42.1599		3.61588	24.8996	11.4236		-0.548399	25.3812	5.11337		22.5285	33.0351	1.21771		45.8302	2.11233	-1.95143		-7.29477	-2.11535	0.67912		-3.82725	3.28799	-2.3027
420.8	12.5451	10.0915	13.556		15.584	20.552	28.8871		7.80361	32.4024	16.3499		5.70827	37.9934	42.351		2.75467	24.4744	11.5046		-0.633959	24.5208	4.52338		23.2085	23.1646	0.598774		45.6949	2.19056	-2.40156		-8.02816	-2.08069	1.02985		-4.2696	1.45481	-2.78497
431.7	11.0599	8.23122	11.8708		13.3308	18.6049	28.7146		6.35525	31.8437	13.1303		5.41859	31.2396	39.9864		1.80404	25.5575	0.449682		-0.820972	24.6329	6.6328		22.7535	1.28837	3.30124		45.4579	1.17667	-2.6355		-7.33026	-3.30284	0.491319		29.1268	11.0444	-2.13601
442.45	10.1798	7.73353	11.0138		12.2356	17.1944	27.7199		6.18113	32.1337	11.939		4.54609	39.373	40.2587		2.32417	25.9291	2.34115		-1.26952	23.5118	6.04276		23.1285	7.01322	3.4733		44.8697	1.29642	-2.36191		-6.9101	-4.27443	1.2941		2.41423	7.20953	-1.82813
453.2	9.26615	6.9862	10.7651		12.2016	15.9822	27.4181		5.06031	31.7575	11.5727		4.53095	36.9001	40.5022		1.4742	25.2254	2.77578		-0.492356	23.9827	6.28335		22.5228	8.64509	4.11499		44.3696	1.47161	-2.99462		-7.55001	-3.76907	0.886851		1.27436	5.34112	-1.97766
463.933	7.922	6.02785	9.46628		11.3558	15.2942	27.1298		4.03178	31.2997	11.3328		3.69796	37.4758	40.0905		1.64482	25.7211	3.08578		-0.344638	23.4835	5.83024		22.2466	8.31339	3.30392		44.041	1.80378	-2.66782		-7.36492	-3.82716	0.522451		1.60213	5.21026	-2.75892
474.717	8.51245	5.86429	9.52243		10.2209	13.6135	25.8732		4.15223	30.3044	10.6629		4.66396	37.3152	40.3042		2.13496	25.0839	3.33652		-0.445022	24.1028	5.33737		27.0612	7.78598	2.84291		44.0008	1.16078	-2.40235		-6.98599	-4.07305	0.69115		2.07655	6.86709	-2.20644
Minus AA/Rot	17.6005	18.2377	9.70899		11.9284	18.5608	6.06198		11.2256	-10.6216	11.2161		7.34375	-14.3241	-25.7334		2.98813	-13.0169	10.6371		7.15932	-15.8686	4.70544		-18.4147	2.77871	9.05663		-37.3734	8.9453	10.2701		14.4887	13.6121	7.98625		31.5477	107.59	10.8527
	22.7846	22.0333	14.053		14.2765	19.4882	9.22506		10.7981	-4.1175	11.8814		6.01411	-10.7037	-18.1907		0.929011	-6.74783	8.09574		6.81015	-13.0823	3.94982		-18.937	3.53521	5.58657		-36.0842	7.77579	6.31037		15.3945	11.7218	5.39206		31.4375	100.456	10.2689
	28.387	27.7552	18.9187		19.5394	25.9027	16.612		12.6559	1.60795	14.5405		5.51732	-8.32177	-16.3148		0.50907	-9.37783	6.87356		4.64496	-12.1822	3.06779		-18.6199	2.2026	3.68448		-36.0511	5.8075	4.10665		13.2508	10.1035	2.86262		33.8658	100.906	7.37283
	32.6815	32.6358	22.6396		24.2034	31.0581	21.5894		14.4599	4.78414	16.6675		8.40779	-3.50878	-14.9336		-1.2301	7.07874	6.93823		4.15965	-12.9301	1.69597		-15.4365	1.54105	2.59439		-35.4043	6.1509	3.3278		12.554	9.14816	0.361702		34.7427	96.3309	6.64851
	36.0057	35.222	26.5456		30.9996	36.5107	26.3208		16.5107	8.97253	20.0788		11.1436	-2.2818	-13.8592		0.551159	5.09308	6.18071		3.78394	-18.0269	1.06456		-7.91124	2.32713	0.379975		-35.3839	4.68476	1.82255		11.8105	7.96571	-0.429001		32.8891	89.6905	4.68324
	37.8537	38.0047	29.6415		33.4886	39.8326	31.4004		18.8995	14.3883	22.2746		12.6368	3.65933	-13.0674		1.78235	3.8185	4.98236		3.24727	-17.6896	0.192798		-5.12664	3.84969	1.25325		-36.3676	4.31349	0.500391		11.6155	7.18503	-1.8784		28.7557	87.2813	3.29498
	39.2974	38.7969	30.9454		35.5129	43.1262	31.9273		21.6503	20.7952	24.1257		15.4518	4.77876	-3.86524		2.14173	7.57644	4.8468		2.53337	-16.3509	-0.376966		-8.18196	3.14606	-0.152084		-35.9543	4.66413	0.921937		11.7215	6.77783	-1.12773		29.427	84.5202	2.33166
	40.1803	40.4124	32.1498		37.0254	45.5717	32.3897		22.5343	18.0968	24.8217		15.2915	7.53415	4.74979		1.73007	8.21415	4.95411		1.1995	-13.3343	-1.83746		-8.49973	2.91448	-0.8687		-38.3042	4.62749	0.029807		10.481	4.75644	-1.50118		22.6674	82.2927	1.94085
	42.2425	42.2214	34.3547		40.7659	48.112	37.0528		23.0098	15.6507	26.6406		17.2754	10.5616	10.8101		2.47006	7.7763	3.7834		0.523357	-15.3827	-2.77361		-10.0932	1.72901	-1.80604		-39.6117	2.98462	-2.20034		9.14237	2.69483	-2.12868		17.442	79.0089	-0.822729
	42.4284	42.8971	35.6883		38.2873	49.19	34.6759		23.2665	64.3454	25.2243		16.0727	11.3587	12.9131		1.12564	5.95586	3.06172		-1.34881	-17.2958	-5.31256		-12.0311	0.576005	-3.54138		-40.6962	1.24079	-2.86111		6.89704	1.27634	-3.21047		17.565	75.4044	-0.982422
	44.669	44.4012	38.0969		39.4295	52.4766	37.3389		25.0039	34.7773	28.0171		18.4543	13.1091	-2.3041		2.63291	6.11044	2.97294		-1.24383	-18.135	-4.68176		-5.98856	1.37225	-3.92706		-41.3026	1.07021	-3.63665		6.27975	0.829687	-4.02268		15.2268	74.3506	-1.84731
	46.173	46.6964	40.3686		39.7521	55.4529	36.1129		25.5707	30.7683	28.8118		19.2463	16.1927	0.934047		2.43019	4.5025	2.6455		-2.52762	-18.7307	-5.36937		-9.0995	1.1968	-4.0371		-41.9664	0.129354	-3.94311		4.6161	-0.719001	-3.95108		14.867	73.7383	-3.69386
	47.5433	50.662	43.854		40.832	60.1317	37.2532		28.8942	30.7977	31.3485		20.8733	8.40654	5.11809		4.09041	4.77969	3.517		-2.16444	-18.4259	-4.92371		-3.26702	1.99214	-3.15649		-41.8352	1.71389	-3.39711		4.34269	0.140673	-3.5474		18.9908	71.8368	-1.57973
	54.3543	52.6258	46.5546		42.5323	64.368	38.1383		30.2351	31.613	32.9923		22.356	26.1731	5.01302		4.29639	0.104343	4.19297		-2.41765	-18.4886	-5.50014		-6.67323	2.61343	-3.70921		-41.9652	1.1714	-3.64851		4.38361	0.188653	-2.87327		16.529	69.6996	-3.7268
	59.9474	55.7262	49.7493		44.3668	69.5547	39.5191		32.9635	31.6318	34.5999		22.5837	23.0083	4.75021		6.26134	4.5435	4.56886		-1.43214	-17.543	-5.05137		-5.41788	6.66509	-4.00768		-41.5292	1.49515	-3.4409		3.83988	0.194388	-2.6759		16.3803	57.1786	-3.64081
	62.1946	58.8751	52.4364		44.3988	73.6251	40.5238		33.9772	30.9821	36.3116		24.3741	14.2228	5.29423		6.30219	7.50262	3.52156		-2.20439	-17.7596	-5.06217		-4.78127	7.74557	-3.52665		-42.6366	0.00791276	-3.67109		3.58877	-0.779538	-3.61041		14.0135	-0.89581	-3.8237
	65.0811	61.9988	56.1086		45.9338	78.1395	42.9633		36.0948	31.0562	38.3098		25.696	17.9799	4.89928		7.06173	6.26129	4.57073		-2.23094	-17.6601	-6.14996		-4.19158	7.50073	-4.31568		-43.2176	1.04232	-4.61805		3.87926	-0.325639	-3.30428		14.6016	14.1991	-4.08089
	66.7426	64.6835	59.1056		47.6209	82.9831	42.8338		38.573	31.4355	40.6136		26.674	18.0476	5.24836		6.97574	5.96062	4.63991		-1.89566	-17.6156	-4.62112		-4.82327	10.4047	-4.62956		-43.6892	-0.172374	-4.81097		2.93753	-5.04165	-3.09823		16.7429	15.774	-4.791
	71.2821	68.7134	63.8031		49.6771	88.1125	43.7738		40.6994	31.9566	42.6897		28.0034	19.3236	5.09832		6.92772	5.80686	3.94918		-2.71637	-16.3305	-4.92721		-3.70944	14.1501	-5.31465		-43.6201	-0.448967	-4.49093		3.47966	-3.98816	-3.21617		15.575	15.9744	-3.84452
	74.6771	71.3916	66.4694		49.8624	93.1116	46.5171		42.9905	31.2122	44.3413		28.8779	21.9835	5.47073		7.68146	5.70801	4.26551		-4.00219	6.40131	-5.47126		-2.20318	13.0385	-4.98884		-43.4718	-0.0123028	-4.75005		2.66191	-4.51235	-3.18113		36.663	16.5113	-4.09281
	77.0371	73.7448	68.5368		51.1356	98.8504	46.1596		44.3311	31.3	46.792		30.0517	21.1435	5.9664		8.5066	6.00513	4.78413		-4.65785	-0.102665	-6.1466		1.80237	12.8157	-4.46298		-44.2612	-0.860525	-5.5533		0.273708	-4.99612	-3.86243		30.4688	17.0283	-3.76671
	79.9196	76.4161	71.9235		52.2356	102.878	46.0138		46.3905	31.0956	48.0537		31.3636	21.4554	7.25999		8.43602	6.94901	4.61881		-3.24607	-0.75302	-5.8423		-1.30699	13.5471	-5.42193		-43.8462	-1.44045	-4.67631		0.0849606	-5.06378	-3.77712		26.4363	26.4128	-4.88654
	83.7706	79.9053	75.5871		56.0735	108.954	47.6134		49.6232	32.6004	52.2225		33.2063	21.644	7.91401		8.59395	6.64529	5.40801		-3.84051	-0.194129	-4.95677		-0.303467	15.2057	-4.74568		-42.452	-0.56251	-4.52432		1.17826	-3.7915	-2.96462		26.5132	28.9176	-4.13126
	87.5414	84.073	78.5038		57.2435	114.331	48.817		51.8184	33.409	53.7704		34.235	22.5408	8.11459		9.85998	7.44063	6.02726		-2.62185	3.26506	-4.98402		-1.63524	15.1785	-5.11441		-43.1089	-1.37749	-4.36677		0.0494263	-4.36277	-2.93904		26.4527	28.2537	-3.57174
	91.6098	85.7268	81.8734		58.6851	119.134	48.3401		52.8031	33.7041	56.2412		35.5513	22.4946	7.66523		9.76599	6.84817	5.74694		-3.30765	0.915765	-5.27284		-1.73277	14.6455	-4.6359		-43.3706	-2.06972	-4.38495		0.0525433	-5.41842	-3.50231		25.4531	30.0425	-3.80851
	95.5823	92.9221	84.9999		61.5532	125.146	50.9654		55.6684	34.4134	58.8366		35.7301	22.6492	11.472		10.9192	6.84593	6.30453		-3.12706	-0.0934469	-5.1215		-2.98912	14.4903	-4.04764		-43.461	-1.65598	-4.31127		0.111173	-5.03723	-3.40997		25.9247	29.8394	-3.73095
	99.4073	96.4642	88.553		63.8047	130.581	54.2451		58.0964	35.5158	60.8901		36.9911	23.2174	11.2847		11.5023	2.69464	6.29218		-3.55117	-0.323967	-4.99025		-2.37357	15.9822	-4.47106		-45.2685	-1.39618	-4.27726		0.437998	-4.50172	-3.07078		26.4729	30.4315	-4.14748
	104.152	100.535	91.8711		65.8228	136.926	55.8069		60.3544	35.4434	65.2791		37.9966	23.7327	11.4625		11.8484	5.37991	6.94126		-2.68236	-0.305721	-5.62711		-2.66267	16.0584	-4.08968		-45.1277	-2.0955	-4.01878		0.337103	-4.69571	-2.63325		25.8581	36.1146	-3.35937
	108.205	104.047	95.8978		66.8164	143.512	57.3861		61.9472	36.6454	67.2491		38.6911	24.2377	12.0248		12.6248	-31.5824	7.31624		-2.70788	1.14965	-4.16476		-2.06861	15.7905	-2.85813		-44.9751	-1.45981	-3.15081		-0.154032	-4.54368	-1.7551		25.1073	34.0512	-3.88339
	112.6	107.047	98.39		67.6508	148.803	59.267		65.3761	37.7269	70.0431		40.2177	24.6141	12.4623		12.5563	0.322198	7.03271		-2.01856	-0.537362	-5.41589		-2.57846	16.4376	-4.36611		-45.2484	-2.1895	-3.20702		-0.30843	-5.05331	-2.59734		25.5073	36.4235	-3.17871
	116.374	111.198	102.417		69.114	154.711	60.7682		67.4452	37.8868	71.6026		41.4454	23.9112	12.475		13.098	2.45009	8.04102		-1.69025	-0.192131	-4.23853		-2.69091	11.9408	-3.66986		-45.4398	-1.74177	-2.51842		0.0533864	-4.27571	-2.47439		26.0459	34.4311	-2.58834
	121.641	115.548	106.205		70.9773	161.196	63.1097		70.2544	39.7171	74.8206		42.2855	24.8118	13.0077		13.4787	2.40605	8.06012		-1.52707	0.827595	-3.89174		-1.82508	13.0141	-3.30982		-45.2291	-1.77612	-2.96838		-0.667727	-4.17082	-2.23361		25.1631	34.4053	-2.81854
	124.704	119.186	109.714		72.1461	167.137	64.9474		72.6847	40.3575	77.595		42.8531	25.2144	13.6993		13.2876	2.17404	7.62257		-1.15265	0.77956	-4.78657		-1.83906	12.5994	-3.40599		-45.4219	-1.74211	-2.80514		-0.344431	-3.6722	-2.51012		25.9903	33.3505	-3.09055
	128.973	122.655	113.427		121.728	172.434	66.7112		75.5509	41.0894	80.4698		42.8322	24.5186	13.0913		13.2931	2.37079	8.42006		-1.34427	0.167391	-4.07998		-6.22845	13.3553	-3.02229		-45.4742	-1.7244	-2.27887		-1.07396	-3.18279	-2.78774		25.6441	33.0152	-2.90696
	132.578	126.733	117.396		126.138	179.159	68.3829		78.0073	41.5111	82.3604		44.5321	24.5534	12.5277		13.538	1.77211	9.01467		-1.49778	-0.0496653	-4.78565		-5.21436	12.6191	-3.0275		-46.858	-1.9923	-2.93076		-0.995216	-3.8577	-1.9564		25.4225	32.1954	-2.23923
Basal OCR	126.974	121.03	111.685		97.7474	169.982	65.7878		74.1243	40.6688	78.8115		43.1257	24.7745	13.0815		13.3993	2.18075	8.27936		-1.38044	0.43122	-4.38598		-3.77674	12.897	-3.1914		-45.7458	-1.80873	-2.74579		-0.770333	-3.72088	-2.37197		25.555	33.2416	-2.76382
			119.897				111.172				64.5349				26.9939				7.95315				-1.7784				1.97628				-16.7668				-2.28773				18.6776

## Sheet: Fig 8A, 8B
Fig 8A
No Drug	Placebo	NCM	FLN	Combo
1407343	753228	253700	81112.4	264636
1017442	1510936	285914	141238	56875.3
745739	1613116	277832	42534.7	15359
4119299	1595681	92543.6	231000	115285
1730668	1523800	229822	299238	104353
1392819	461916	247958	132444	143296
	878394	383546	325661	100652
EXPERIMENT		NO DRUG						DF	Absolute
Mice			Wt in mg	Wt in gm	Count	Volume	Vf*3.5		Total count	Total count/wt
	10541.2
1		10484	57.2	0.0572	23	0.2	3.5	1000	80500	1.40734e+06
2		10287.5	106.64	0.10664	31	0.2	3.5	1000	108500	1.01744e+06
3		10100.7	98.56	0.09856	21	0.2	3.5	1000	73500	745739
4		10025.9	74.77	0.07477	88	0.2	3.5	1000	308000	4.1193e+06
5		9930.84	95.05	0.09505	47	0.2	3.5	1000	164500	1.73067e+06
6		9817.76	113.08	0.11308	45	0.2	3.5	1000	157500	1.39282e+06
EXPERIMENT		GEL
Mice			Wt in mg	Wt in gm	Count	Volume	df*5		Total count	Total count/wt
	10920
1		10864.2	55.76	0.05576	12	0.2	3.5	1000	42000	753228
2		10760	104.24	0.10424	45	0.2	3.5	1000	157500	1.51094e+06
3		10684.1	75.94	0.07594	35	0.2	3.5	1000	122500	1.61312e+06
4		10600.7	83.35	0.08335	38	0.2	3.5	1000	133000	1.59568e+06
5		10497.4	103.36	0.10336	45	0.2	3.5	1000	157500	1.5238e+06
6		10286.3	106.08	0.10608	14	0.2	3.5	1000	49000	461916
7		10198.6	87.66	0.08766	22	0.2	3.5	1000	77000	878394
EXPERIMENT		NICLOSAMIDE
Mice			Wt in mg	Wt in gm	Count	Volume	df*5		Total count	Total count/wt
	10613.7
1		10580.6	33.11	0.03311	24	0.2	3.5	100	8400	253700
2		10494.9	85.69	0.08569	70	0.2	3.5	100	24500	285914
3		10274.2	103.3	0.1033	82	0.2	3.5	100	28700	277832
4		10179.6	94.55	0.09455	25	0.2	3.5	100	8750	92543.6
5		10070	109.65	0.10965	72	0.2	3.5	100	25200	229822
6		9968.37	101.63	0.10163	72	0.2	3.5	100	25200	247958
7		9849.74	118.63	0.11863	130	0.2	3.5	100	45500	383546
EXPERIMENT		FLUCONAZOLE
Mice			Wt in mg	Wt in gm	Count	Volume	df*5		Total count	Total count/wt
	10453.5
1		10332.3	94.93	0.09493	22	0.2	3.5	100	7700	81112.4
2		10228.2	104.08	0.10408	42	0.2	3.5	100	14700	141238
3		10113	115.2	0.1152	14	0.2	3.5	100	4900	42534.7
4		10013	100	0.1	66	0.2	3.5	100	23100	231000
5		9915.92	97.08	0.09708	83	0.2	3.5	100	29050	299238
6		9815.5	100.42	0.10042	38	0.2	3.5	100	13300	132444
7		9733.82	81.68	0.08168	76	0.2	3.5	100	26600	325661
EXPERIMENT		COMBO
Mice			Wt in mg	Wt in gm	Count	Volume	df*5		Total count	Total count/wt
	11066.2
1		11019.9	46.29	0.04629	35	0.2	3.5	100	12250	264636
2		10890.7	129.23	0.12923	21	0.2	3.5	100	7350	56875.3
3		10776.8	113.94	0.11394	5	0.2	3.5	100	1750	15359
4		10574.8	112.33	0.11233	37	0.2	3.5	100	12950	115285
5		10474.2	100.62	0.10062	30	0.2	3.5	100	10500	104353
6		10396	78.16	0.07816	32	0.2	3.5	100	11200	143296
7		10291.7	104.32	0.10432	30	0.2	3.5	100	10500	100652
Fig 8B
Placebo	NCL_NP	Fluconazole
4.95424	4.39794	4.72428
5.39794	3.77815	5.5955
4.92942	4.69897	5.5955
5.09342	4.30103	4.76343
4.99123	4.17609	5.53148

## Sheet: S2B, S3B, S4D
Figure S2 B
	Absorbance (A.U.)
Concentration (ppm)	i	ii	iii	Average	Standard deviation
2	0.101	0.116	0.118	0.112	0.01
2.5	0.119	0.132	0.15	0.134	0.02
5	0.27	0.268	0.275	0.271	0.004
7.5	0.41	0.44	0.38	0.41	0.03
10	0.53	0.58	0.5	0.537	0.04
15	0.85	0.89	0.829	0.856	0.031
20	1.13	1.14	1.16	1.143	0.015
S3B
	HUVEC
	Damage was carried out at 6 hrs in 96-well plate
	SP
	Well	supernatant	Cells	Total	Avg. of total	% Release	Avg	SD
	1	746	5598	6344	6734.33	0.235183	0.235528	0.00387843			cells + drug	SC5314 only		SC5314 + 8 ug/ml	SC5314 + 4 ug/ml	SC5314 + 2 ug/ml	SC5314 + 1 ug/ml	SC5314 + 0.5 ug/ml	SC5314 + 0.25 ug/ml	SC5314 + 0.125 ug/ml
SP	2	812	6193	7005		0.231834					0.110136	0.311619		0.223693	0.261164	0.250344	0.384796	0.442383	0.461691	0.481676
	3	821	6033	6854		0.239568					0.181958	0.321496		0.228432	0.253482	0.270336	0.395743	0.410881	0.461997	0.453334
											0.184087	0.34585		0.276946	0.243544	0.295429	0.395641	0.415829	0.399283	0.522527
	Well	supernatant	Cells	Total	Avg. of total	% Release	Avg	SD		Ave.	0.158727	0.326322		0.243024	0.25273	0.272036	0.39206	0.423031	0.44099	0.485846
	1	1112	5844	6956	5770.43	0.319724	0.356871	0.0321802		S.D.	0.0420947	0.0176182		0.0294729	0.00883418	0.0225907	0.00629115	0.0169409	0.0361202	0.0347841
cells + drug	2	1267	5497	6764		0.37463
	3	1309	5649	6958		0.376258
	Well	supernatant	Cells	Total	Avg. of total	% Release	Avg	SD				100		74.4737	77.448	83.3644	120.145	129.636	135.14	148.885
	1	1647	5306	6953		0.473752	0.484992	0.0134686
SC5314 only	2	1551	4894	6445		0.481303					cells + drug	SC5314 only		SC5314 + 8 ug/ml	SC5314 + 4 ug/ml	SC5314 + 2 ug/ml	SC5314 + 1 ug/ml	SC5314 + 0.5 ug/ml	SC5314 + 0.25 ug/ml
	3	1579	4738	6317		0.499921					0.110136	0.481676		0.223693	0.261164	0.250344	0.384796	0.442383	0.461691
											0.181958	0.453334		0.228432	0.253482	0.270336	0.395743	0.410881	0.461997
	Well	supernatant	Cells	Total	Avg. of total	% Release	Avg	SD			0.184087	0.522527		0.276946	0.243544	0.295429	0.395641	0.415829	0.399283
SC5314 + 8 ug/ml	1	1356	5315	6671	5335.1	0.406536	0.341924	0.209901		Ave.	0.158727	0.485846		0.243024	0.25273	0.272036	0.39206	0.423031	0.44099
	2	1397	5415	6812		0.410159				S.D.	0.0420947	0.0347841		0.0294729	0.00883418	0.0225907	0.00629115	0.0169409	0.0361202
	3	1490	5173	6663		0.447246									#DIV/0!
	Well	supernatant	Cells	Total	Avg. of total	% Release	Avg	SD
SC5314 + 4 ug/ml	1	1425	5124	6549	5266.2	0.435181	0.368443	0.230683				C. albicans	8 µg NCM only	8 µg NCM+ C. albicans	4 µg NCM+ C. albicans	2 µg NCM+ C. albicans	1 µg NCM+ C. albicans	0.5 µg NCM+ C. albicans	0.25 µg NCM+ C. albicans
	2	1374	5027	6401		0.429308						99.1418	22.6688	46.0421	53.7545	51.5275	79.2013	91.0543	95.0283
	3	1484	5554	7038		0.421711						93.3083	37.4519	47.0175	52.1733	55.6423	81.4545	84.5704	95.0914
												107.55	37.89	57.0029	50.1278	60.8072	81.4336	85.5888	82.183
	Well	supernatant	Cells	Total	Avg. of total	% Release	Avg	SD
SC5314 + 2 ug/ml	1	1431	5273	6704	5122.3	0.426909	0.405957	0.254973				100	32.6702	50.0208	52.0185	55.9923	80.6965	87.0712	90.7676
	2	1440	5073	6513		0.442193						7.1595	8.66422	6.06631	1.81831	4.64976	1.29489	3.48689	7.4345
		1526	5089	6615		0.461376
	Isotype IgG
	Well	supernatant	Cells	Total	Avg. of total	% Release	Avg	SD
SC5314 + 1 ug/ml	1	1766	4902	6668	5086.4	0.529694	0.44597	0.274144
	2	1661	4513	6174		0.538063
	3	1650	4484	6134		0.537985
	Isotype IgG
	Well	supernatant	Cells	Total	Avg. of total	% Release	Avg	SD
SC5314 + 0.5 ug/ml	1	1790	4450	6240	5139.8	0.573718	0.458058	0.281431
	2	1697	4478	6175		0.549636
		1870	4888	6758		0.553418
	Isotype IgG
	Well	supernatant	Cells	Total	Avg. of total	% Release	Avg	SD
SC5314 + 0.25 ug/ml	1	1854	4447	6301	5517.43	0.588478	0.505541	0.254756
	2	1888	4526	6414		0.588712
		1794	4841	6635		0.540769
	Isotype IgG
	Well	supernatant	Cells	Total	Avg. of total	% Release	Avg	SD
SC5314 + 0.125 ug/ml	1	1945	4498	6443	6424	0.603756	0.606944	0.0265915
	2	1872	4560	6432		0.58209
		2031	4366	6397		0.634985
S4D
Placebo	fluconazole	NCL-EPO-NP
3.55057	3.46194	1.7948
4.05568	4.92644	1.80484
2.81816	4.36964	2.69897
3.78484	3.68599	2.73993
3.17914	4.50895	1.80688
3.76212		2.06617
3.74315		1.84345
4.74793		1.53353
		4.05622
		3.10583
